# Supplementary material for: Identifying and characterizing extrapolation in multivariate response data
Source: PLoS One. 2019 Dec 5;14(12):e0225715. doi: 10.1371/journal.pone.0225715 (PMC6894872; doi:10.1371/journal.pone.0225715)
Supplement: S1 Tables — (TEX) [file pone.0225715.s002.tex]

\documentclass[12pt,letterpaper]{article}
\usepackage[top=1 in,left=1 in, right=1in, footskip=0.75in]{geometry}
\pdfoutput=1 

% amsmath and amssymb packages, useful for mathematical formulas and symbols
\usepackage{amsmath,amssymb, mathrsfs}

% Use adjustwidth environment to exceed column width (see example table in text)
\usepackage{changepage}

% Use Unicode characters when possible
\usepackage[utf8x]{inputenc}

% textcomp package and marvosym package for additional characters
\usepackage{textcomp,marvosym}

% cite package, to clean up citations in the main text. Do not remove.
\usepackage{cite}

% Use nameref to cite supporting information files (see Supporting Information section for more info)
\usepackage{nameref,hyperref}

% line numbers
\usepackage[right]{lineno}

% ligatures disabled
\usepackage{microtype}
\DisableLigatures[f]{encoding = *, family = * }

% color can be used to apply background shading to table cells only
\usepackage[table]{xcolor}

% array package and thick rules for tables
\usepackage{array}

%bold font for greek letters
\usepackage{bm}

% rotate table column names
\usepackage{adjustbox}
\usepackage{array}

\newcolumntype{R}[2]{%
    >{\adjustbox{angle=#1,lap=\width-(#2)}\bgroup}%
    l%
    <{\egroup}%
}
\newcommand*\rot{\multicolumn{1}{R{45}{1em}}}% no optional argument here, please!


% create "+" rule type for thick vertical lines
\newcolumntype{+}{!{\vrule width 2pt}}

% create \thickcline for thick horizontal lines of variable length
\newlength\savedwidth
\newcommand\thickcline[1]{%
  \noalign{\global\savedwidth\arrayrulewidth\global\arrayrulewidth 2pt}%`
  \cline{#1}%
  \noalign{\vskip\arrayrulewidth}%
  \noalign{\global\arrayrulewidth\savedwidth}%
}

% \thickhline command for thick horizontal lines that span the table
\newcommand\thickhline{\noalign{\global\savedwidth\arrayrulewidth\global\arrayrulewidth 2pt}%
\hline
\noalign{\global\arrayrulewidth\savedwidth}}


% Remove comment for double spacing
\usepackage{setspace} 
\doublespacing

% Text layout
\raggedright
\setlength{\parindent}{0.5cm}
% \textwidth 5.25in 
\textheight 8.75in

% Bold the 'Figure #' in the caption and separate it from the title/caption with a period
% Captions will be left justified
\usepackage[aboveskip=1pt,labelfont=bf,labelsep=period,justification=raggedright,singlelinecheck=off]{caption}
\renewcommand{\figurename}{Fig}

% Use the PLoS provided BiBTeX style
\bibliographystyle{plos2015}

% Remove brackets from numbering in List of References
\makeatletter
\renewcommand{\@biblabel}[1]{\quad#1.}
\makeatother


% Header and Footer with logo
\usepackage{lastpage,fancyhdr,graphicx}
\usepackage{epstopdf}
%\pagestyle{myheadings}
\pagestyle{fancy}
\fancyhf{}
%\setlength{\headheight}{27.023pt}
%\lhead{\includegraphics[width=2.0in]{PLOS-submission.eps}}
\rfoot{\thepage/\pageref{LastPage}}
\renewcommand{\headrulewidth}{0pt}
\renewcommand{\footrule}{\hrule height 2pt \vspace{2mm}}
\fancyheadoffset[L]{2.25in}
\fancyfootoffset[L]{2.25in}
\lfoot{\today}

%% Include all macros below

\newcommand{\lorem}{{\bf LOREM}}
\newcommand{\ipsum}{{\bf IPSUM}}

% New function for Ty editing
\newcommand{\TW}[1]
{{[{\textcolor{blue}{TW: \textbf{#1}}}]}}

% New function for Pat editing
\newcommand{\PS}[1]
{{[{\textcolor{orange}{PS: \textbf{#1}}}]}}

% New function for Erin editing
\newcommand{\ES}[1]
{{[{\textcolor{green}{ES: \textbf{#1}}}]}}

% New function for Ephraim editing
\newcommand{\EH}[1]
{{[{\textcolor{red}{EH: \textbf{#1}}}]}}

% New function for Meridith editing
\newcommand{\MB}[1]
{#1}

% Editing package (used for strikethroughs)
\usepackage{soul}

%% END MACROS SECTION


\begin{document}

\begin{flushleft}
{\Large
\textbf\newline{S1 Tables: Tables of covariate values for lakes identified as extrapolations using MVPV(D) and CMVPV for TN.}
}
\newline
\end{flushleft}

In this paper, we present new methods for identifying extrapolation within a multivariate setting. This novel work provides numeric measures associated with extrapolation (MVPV, CMVPV, R(C)MVPV) allowing for focus on predictions for all response variables or a single response variable while conditioning on others. In S1 Figures we visualized a selection of the lakes identified as extrapolations to examine whether the covariate values for each location are within the distribution of the data. Tables \ref{t:mvpvD} and \ref{t:Cmvpv} included below contain the values of each covariate included in model described in Extension to to Multivariate Case.

% \begin{figure}
%  \centerline{\includegraphics[width=\textwidth]{figures/violin99_MVPV.eps}}
% \caption{Violin plots of densities for each covariate included in model. Covariate values have been scaled to have mean 0 and SD of 1. Data points represent lakes identified as extrapolations using MVPV(t) and a 95\% cutoff. The y-axis has been re-scaled to focus on the respective densities rather than long tails of several variables. }
% \label{f:violinMVPV}
% \end{figure}

% \begin{figure}
%  \centerline{\includegraphics[width=\textwidth]{figures/violin99_CMVPV.eps}}
% \caption{Violin plots of densities for each covariate included in model. Covariate values have been scaled to have mean 0 and SD of 1. Data points represent lakes identified as extrapolations using CMVPV(t) for TN and a 95\% cutoff. The y-axis has been re-scaled to focus on the respective densities rather than long tails of several variables.}
% \label{f:violinCMVPV}
% \end{figure}

 \begin{table}[ht]
\centering
\caption{\MB{Covariate values for out-of-sample lakes where the determinant of multivariate predictive variance matrices for each inland lake (MVPV(D)) exceeds a 95\% quantile cutoff value obtained using MVPV(D) values from in-sample lakes.}}
\label{t:mvpvD}
\resizebox{\textwidth}{!}{%
\begin{tabular}{r|rrrrrrrrrrrrrrrrr}
  \hline
  \rot{Lake ID} & \rot{maxdepth\_m} & \rot{IWS\_lk\_ratio} & \rot{iws\_nlcd2006\_for} & \rot{lake\_sdf} & \rot{streamdensity\_mperha} & \rot{elevation\_m} & \rot{wlconnections\_shoreline\_km} & \rot{buff\_roaddensity\_mperha} & \rot{baseflow\_mean} & \rot{runoff\_mean} & \rot{hu4\_nlcd2006\_agr} & \rot{totalNdep\_1990\_mean} & \rot{totalNdep\_2010\_mean} & \rot{prism\_ppt\_mean} & \rot{prism\_tmean\_mean} & \rot{DR\_Stream} & \rot{HW\_ISO} \\ 
   \hline
41210 & 21.30 & 1.16 & 50.85 & 1.63 & 3.43 & 396.16 & 42.31 & 13.16 & 58.44 & 5.83 & 34.03 & 4.37 & 4.48 & 713.97 & 5.44 & 0.00 & 0.00 \\ 
  25421 & 13.41 & 7.56 & 34.43 & 4.76 & 4.48 & 281.32 & 42.70 & 30.63 & 60.20 & 10.41 & 34.07 & 5.75 & 4.73 & 839.27 & 6.47 & 0.00 & 0.00 \\ 
  25741 & 35.10 & 0.66 & 55.48 & 2.63 & 1.74 & 396.77 & 30.17 & 41.30 & 58.44 & 5.83 & 34.03 & 4.37 & 4.48 & 713.97 & 5.44 & 0.00 & 0.00 \\ 
  29301 & 17.10 & 30.47 & 19.92 & 3.67 & 12.00 & 203.00 & 38.45 & 81.27 & 58.38 & 7.26 & 52.17 & 6.25 & 5.41 & 850.50 & 7.09 & 0.00 & 0.00 \\ 
  5489 & 198.40 & 6.70 & 30.37 & 2.72 & 12.52 & 135.43 & 0.06 & 102.06 & 54.55 & 19.15 & 36.29 & 8.67 & 4.01 & 1037.07 & 8.17 & 0.00 & 0.00 \\ 
  5804 & 24.38 & 15.54 & 63.99 & 11.07 & 14.74 & 128.03 & 2.04 & 8.46 & 19.89 & 10.70 & 47.29 & 5.88 & 4.02 & 1106.82 & 12.98 & 1.00 & 0.00 \\ 
  66251 & 7.01 & 19.04 & 57.79 & 1.85 & 39.51 & 83.32 & 1.01 & 31.44 & 47.76 & 25.27 & 3.96 & 4.53 & 2.09 & 1146.49 & 5.02 & 0.00 & 0.00 \\ 
  75271 & 57.00 & 37.45 & 95.92 & 3.48 & 19.53 & 438.74 & 0.06 & 15.89 & 52.11 & 22.77 & 16.41 & 6.56 & 4.09 & 1185.83 & 10.48 & 0.00 & 1.00 \\ 
  10315 & 68.20 & 35.51 & 86.74 & 6.02 & 14.09 & 389.95 & 1.45 & 78.66 & 52.11 & 22.77 & 16.41 & 6.56 & 4.09 & 1185.83 & 10.48 & 0.00 & 0.00 \\ 
   \hline
\end{tabular}
}
\end{table}


\begin{table}[ht]
\centering
\caption{\MB{Covariate values for out-of-sample lakes where the multivariate predictive variance scalar values for each inland lake's TN response variable (CMVPV) exceeds a 95\% quantile cutoff value obtained using CMVPV values from in-sample lakes.}}
\label{t:Cmvpv}
\resizebox{.8\textwidth}{!}{%
\begin{tabular}{r|rrrrrrrrrrrrrrrrr}
  \hline
 \rot{Lake ID} & \rot{maxdepth\_m} & \rot{IWS\_lk\_ratio} & \rot{iws\_nlcd2006\_for} & \rot{lake\_sdf} & \rot{streamdensity\_mperha} & \rot{elevation\_m} & \rot{wlconnections\_shoreline\_km} & \rot{buff\_roaddensity\_mperha} & \rot{baseflow\_mean} & \rot{runoff\_mean} & \rot{hu4\_nlcd2006\_agr} & \rot{totalNdep\_1990\_mean} & \rot{totalNdep\_2010\_mean} & \rot{prism\_ppt\_mean} & \rot{prism\_tmean\_mean} & \rot{DR\_Stream} & \rot{HW\_ISO} \\ 
    \hline
102 & 14.94 & 5.99 & 68.25 & 1.84 & 0.00 & 226.84 & 1.50 & 11.27 & 65.90 & 11.40 & 53.80 & 7.38 & 4.66 & 928.54 & 9.05 & 0.00 & 1.00 \\ 
  242 & 2.80 & 21.01 & 15.72 & 1.82 & 8.96 & 278.95 & 0.00 & 94.20 & 58.44 & 5.83 & 34.03 & 4.37 & 4.48 & 713.97 & 5.44 & 1.00 & 0.00 \\ 
  462 & 18.00 & 2.39 & 72.96 & 2.04 & 0.00 & 427.22 & 0.07 & 0.00 & 50.38 & 8.03 & 2.60 & 2.92 & 2.90 & 689.37 & 3.46 & 0.00 & 1.00 \\ 
  479 & 1.98 & 92.16 & 47.27 & 2.21 & 4.57 & 197.24 & 2.51 & 3.89 & 62.10 & 17.22 & 1.94 & 4.18 & 3.14 & 818.74 & 4.94 & 0.00 & 0.00 \\ 
  530 & 3.35 & 1.24 & 17.80 & 1.40 & 1.28 & 259.55 & 0.00 & 92.77 & 65.90 & 11.40 & 53.80 & 7.38 & 4.66 & 928.54 & 9.05 & 0.00 & 0.00 \\ 
  558 & 1.70 & 1.59 & 3.53 & 4.23 & 7.14 & 298.48 & 16.01 & 15.74 & 43.83 & 3.34 & 77.69 & 4.92 & 6.15 & 712.47 & 6.89 & 0.00 & 0.00 \\ 
  889 & 3.66 & 1937.44 & 60.78 & 3.56 & 9.63 & 299.28 & 0.66 & 3.13 & 52.26 & 12.14 & 3.99 & 4.23 & 3.35 & 781.28 & 4.04 & 0.00 & 0.00 \\ 
  906 & 3.35 & 4.10 & 61.56 & 1.18 & 0.00 & 538.01 & 0.41 & 2.95 & 60.21 & 11.29 & 27.98 & 5.36 & 3.89 & 790.51 & 6.11 & 0.00 & 1.00 \\ 
  932 & 3.35 & 44.06 & 42.98 & 1.59 & 10.21 & 191.08 & 1.93 & 9.78 & 78.83 & 14.64 & 13.13 & 5.76 & 3.62 & 848.36 & 6.84 & 0.00 & 1.00 \\ 
  962 & 3.96 & 2.87 & 71.77 & 1.26 & 0.03 & 524.02 & 0.95 & 33.23 & 60.21 & 11.29 & 27.98 & 5.36 & 3.89 & 790.51 & 6.11 & 0.00 & 1.00 \\ 
  982 & 1.80 & 10.22 & 42.89 & 3.01 & 3.40 & 402.30 & 26.01 & 3.26 & 50.38 & 8.03 & 2.60 & 2.92 & 2.90 & 689.37 & 3.46 & 0.00 & 0.00 \\ 
  1053 & 3.96 & 343.96 & 32.13 & 3.85 & 10.15 & 176.99 & 5.14 & 53.97 & 78.83 & 14.64 & 13.13 & 5.76 & 3.62 & 848.36 & 6.84 & 0.00 & 0.00 \\ 
  1136 & 3.66 & 48.39 & 38.07 & 1.87 & 7.43 & 186.56 & 5.04 & 75.22 & 78.83 & 14.64 & 13.13 & 5.76 & 3.62 & 848.36 & 6.84 & 1.00 & 0.00 \\ 
  1158 & 7.00 & 5.04 & 52.34 & 5.13 & 2.08 & 561.85 & 0.52 & 0.00 & 52.26 & 12.14 & 3.99 & 4.23 & 3.35 & 781.28 & 4.04 & 0.00 & 0.00 \\ 
  1311 & 3.05 & 7.84 & 32.70 & 1.53 & 2.03 & 184.71 & 4.37 & 48.89 & 78.83 & 14.64 & 13.13 & 5.76 & 3.62 & 848.36 & 6.84 & 1.00 & 0.00 \\ 
  1336 & 2.40 & 10.25 & 63.26 & 2.05 & 0.01 & 450.14 & 1.12 & 50.70 & 50.38 & 8.03 & 2.60 & 2.92 & 2.90 & 689.37 & 3.46 & 0.00 & 1.00 \\ 
  1353 & 3.66 & 7444.23 & 34.44 & 4.17 & 10.98 & 225.08 & 3.92 & 1.21 & 60.20 & 10.41 & 34.07 & 5.75 & 4.73 & 839.27 & 6.47 & 0.00 & 0.00 \\ 
  1361 & 17.68 & 9.40 & 57.13 & 1.37 & 0.00 & 332.83 & 0.72 & 0.13 & 60.21 & 11.29 & 27.98 & 5.36 & 3.89 & 790.51 & 6.11 & 0.00 & 1.00 \\ 
  1386 & 2.13 & 4.63 & 34.95 & 1.49 & 3.01 & 214.89 & 3.65 & 16.16 & 78.83 & 14.64 & 13.13 & 5.76 & 3.62 & 848.36 & 6.84 & 1.00 & 0.00 \\ 
  1532 & 1.83 & 25.75 & 39.01 & 1.52 & 5.30 & 323.99 & 1.43 & 5.84 & 62.10 & 17.22 & 1.94 & 4.18 & 3.14 & 818.74 & 4.94 & 1.00 & 0.00 \\ 
  1656 & 1.83 & 15.89 & 30.41 & 2.80 & 0.02 & 235.79 & 0.00 & 79.25 & 65.90 & 11.40 & 53.80 & 7.38 & 4.66 & 928.54 & 9.05 & 0.00 & 0.00 \\ 
  1661 & 28.35 & 225.83 & 88.38 & 2.12 & 13.46 & 372.91 & 0.53 & 5.34 & 51.67 & 23.34 & 13.99 & 6.28 & 3.12 & 1101.03 & 6.15 & 1.00 & 0.00 \\ 
  1714 & 2.13 & 4.10 & 58.81 & 1.42 & 5.29 & 289.39 & 0.97 & 63.89 & 65.90 & 11.40 & 53.80 & 7.38 & 4.66 & 928.54 & 9.05 & 0.00 & 0.00 \\ 
  2059 & 2.44 & 16.67 & 68.67 & 2.99 & 0.00 & 379.40 & 1.44 & 48.61 & 78.83 & 14.64 & 13.13 & 5.76 & 3.62 & 848.36 & 6.84 & 0.00 & 1.00 \\ 
  2203 & 17.40 & 4.97 & 51.19 & 2.04 & 4.69 & 397.17 & 6.90 & 21.69 & 58.44 & 5.83 & 34.03 & 4.37 & 4.48 & 713.97 & 5.44 & 0.00 & 0.00 \\ 
  2243 & 3.05 & 1.89 & 81.96 & 1.44 & 0.00 & 529.98 & 0.64 & 8.05 & 60.21 & 11.29 & 27.98 & 5.36 & 3.89 & 790.51 & 6.11 & 0.00 & 1.00 \\ 
  2323 & 2.44 & 10.09 & 97.44 & 1.79 & 0.85 & 453.89 & 0.00 & 9.47 & 47.92 & 24.18 & 6.59 & 5.88 & 2.87 & 1205.86 & 6.80 & 1.00 & 0.00 \\ 
  2424 & 13.40 & 3.03 & 46.01 & 1.98 & 0.00 & 419.64 & 0.15 & 113.22 & 52.26 & 12.14 & 3.99 & 4.23 & 3.35 & 781.28 & 4.04 & 0.00 & 1.00 \\ 
  2435 & 32.00 & 4.30 & 32.88 & 4.55 & 6.57 & 365.95 & 11.56 & 48.41 & 58.44 & 5.83 & 34.03 & 4.37 & 4.48 & 713.97 & 5.44 & 0.00 & 0.00 \\ 
  2507 & 1.83 & 44.53 & 56.35 & 2.02 & 7.77 & 175.50 & 8.91 & 31.89 & 50.12 & 9.05 & 47.43 & 5.75 & 3.89 & 815.29 & 8.04 & 0.00 & 0.00 \\ 
  2784 & 2.74 & 15.59 & 30.70 & 3.60 & 2.41 & 266.89 & 1.58 & 67.64 & 73.63 & 13.12 & 7.12 & 5.13 & 3.44 & 786.90 & 6.12 & 0.00 & 0.00 \\ 
  2785 & 4.27 & 5.59 & 5.90 & 1.21 & 1.96 & 249.50 & 3.47 & 11.66 & 65.90 & 11.40 & 53.80 & 7.38 & 4.66 & 928.54 & 9.05 & 1.00 & 0.00 \\ 
  2946 & 1.83 & 19.42 & 63.64 & 1.24 & 3.09 & 187.96 & 0.32 & 43.78 & 78.83 & 14.64 & 13.13 & 5.76 & 3.62 & 848.36 & 6.84 & 1.00 & 0.00 \\ 
  3115 & 2.44 & 3.09 & 54.52 & 2.80 & 0.00 & 292.55 & 0.56 & 6.11 & 65.90 & 11.40 & 53.80 & 7.38 & 4.66 & 928.54 & 9.05 & 0.00 & 1.00 \\ 
  3360 & 2.13 & 6.46 & 19.28 & 1.40 & 0.00 & 269.30 & 0.48 & 100.21 & 50.12 & 9.05 & 47.43 & 5.75 & 3.89 & 815.29 & 8.04 & 0.00 & 1.00 \\ 
  3694 & 10.97 & 19.40 & 14.27 & 1.92 & 1.01 & 286.83 & 0.00 & 22.67 & 57.50 & 9.75 & 24.44 & 5.44 & 4.78 & 792.99 & 5.69 & 0.00 & 0.00 \\ 
  3848 & 14.02 & 6.84 & 80.97 & 1.67 & 9.67 & 392.17 & 1.07 & 84.66 & 55.01 & 10.60 & 26.33 & 5.82 & 4.65 & 821.25 & 5.70 & 0.00 & 0.00 \\ 
  4100 & 4.88 & 189.50 & 31.99 & 4.39 & 11.70 & 316.08 & 2.70 & 63.17 & 55.01 & 10.60 & 26.33 & 5.82 & 4.65 & 821.25 & 5.70 & 1.00 & 0.00 \\ 
  4152 & 8.23 & 4.50 & 74.99 & 1.23 & 0.00 & 308.50 & 0.72 & 17.71 & 57.50 & 9.75 & 24.44 & 5.44 & 4.78 & 792.99 & 5.69 & 0.00 & 1.00 \\ 
  4400 & 9.45 & 10.52 & 85.89 & 1.89 & 23.00 & 502.90 & 1.24 & 2.39 & 51.67 & 23.34 & 13.99 & 6.28 & 3.12 & 1101.03 & 6.15 & 1.00 & 0.00 \\ 
  5341 & 5.50 & 15.50 & 42.75 & 1.34 & 8.87 & 93.30 & 0.27 & 57.72 & 47.92 & 24.18 & 6.59 & 5.88 & 2.87 & 1205.86 & 6.80 & 1.00 & 0.00 \\ 
  5373 & 24.40 & 3.63 & 56.65 & 1.59 & 2.76 & 222.60 & 1.14 & 92.06 & 49.72 & 25.12 & 8.35 & 6.58 & 3.16 & 1247.05 & 9.39 & 1.00 & 0.00 \\ 
  5693 & 1.83 & 7.70 & 0.00 & 1.64 & 0.39 & 215.11 & 0.00 & 166.24 & 41.86 & 10.64 & 60.78 & 7.52 & 5.21 & 954.63 & 9.75 & 0.00 & 1.00 \\ 
  6077 & 15.24 & 2.34 & 87.03 & 1.41 & 0.00 & 318.02 & 0.19 & 20.82 & 50.29 & 26.02 & 1.79 & 4.27 & 2.01 & 1130.34 & 4.96 & 0.00 & 1.00 \\ 
  6517 & 4.57 & 23.18 & 67.04 & 1.22 & 17.76 & 52.65 & 1.74 & 0.00 & 47.76 & 25.27 & 3.96 & 4.53 & 2.09 & 1146.49 & 5.02 & 1.00 & 0.00 \\ 
  6725 & 1.60 & 585.63 & 68.79 & 2.53 & 12.06 & 99.28 & 0.65 & 35.03 & 57.05 & 24.67 & 4.80 & 4.91 & 3.11 & 1241.95 & 10.02 & 0.00 & 0.00 \\ 
  6939 & 1.79 & 15.56 & 18.00 & 1.32 & 0.00 & 266.75 & 1.79 & 0.00 & 58.44 & 5.83 & 34.03 & 4.37 & 4.48 & 713.97 & 5.44 & 0.00 & 1.00 \\ 
  7090 & 23.80 & 3.38 & 48.51 & 1.38 & 0.12 & 396.18 & 1.97 & 0.00 & 58.44 & 5.83 & 34.03 & 4.37 & 4.48 & 713.97 & 5.44 & 0.00 & 1.00 \\ 
  7225 & 18.90 & 9.89 & 78.65 & 2.86 & 8.10 & 478.95 & 0.57 & 103.54 & 51.67 & 23.34 & 13.99 & 6.28 & 3.12 & 1101.03 & 6.15 & 0.00 & 0.00 \\ 
  7305 & 135.00 & 1.83 & 42.14 & 2.36 & 0.00 & 440.82 & 0.00 & 27.20 & 52.26 & 12.14 & 3.99 & 4.23 & 3.35 & 781.28 & 4.04 & 0.00 & 1.00 \\ 
  7349 & 1.94 & 171.66 & 5.86 & 1.41 & 14.07 & 266.45 & 0.74 & 12.72 & 58.44 & 5.83 & 34.03 & 4.37 & 4.48 & 713.97 & 5.44 & 1.00 & 0.00 \\ 
  7485 & 6.00 & 53517.40 & 15.43 & 1.20 & 7.97 & 272.85 & 0.78 & 49.54 & 58.44 & 5.83 & 34.03 & 4.37 & 4.48 & 713.97 & 5.44 & 0.00 & 0.00 \\ 
  7541 & 15.50 & 3.88 & 87.95 & 1.68 & 10.86 & 522.94 & 0.00 & 58.53 & 51.67 & 23.34 & 13.99 & 6.28 & 3.12 & 1101.03 & 6.15 & 1.00 & 0.00 \\ 
  7732 & 2.00 & 19.76 & 6.80 & 1.17 & 0.00 & 257.15 & 0.00 & 54.02 & 43.83 & 3.34 & 77.69 & 4.92 & 6.15 & 712.47 & 6.89 & 0.00 & 1.00 \\ 
  7826 & 5.00 & 2.62 & 7.62 & 2.19 & 0.00 & 366.08 & 0.01 & 20.04 & 40.75 & 2.80 & 61.34 & 2.68 & 4.17 & 606.61 & 4.58 & 0.00 & 1.00 \\ 
  7857 & 18.90 & 4.56 & 65.33 & 2.04 & 8.56 & 518.68 & 0.07 & 0.00 & 50.38 & 8.03 & 2.60 & 2.92 & 2.90 & 689.37 & 3.46 & 0.00 & 0.00 \\ 
  7923 & 19.80 & 4.38 & 46.36 & 1.30 & 0.00 & 394.07 & 1.95 & 28.72 & 58.44 & 5.83 & 34.03 & 4.37 & 4.48 & 713.97 & 5.44 & 0.00 & 1.00 \\ 
  7951 & 20.00 & 46.68 & 25.75 & 1.68 & 8.64 & 110.43 & 0.78 & 83.50 & 54.55 & 19.15 & 36.29 & 8.67 & 4.01 & 1037.07 & 8.17 & 0.00 & 0.00 \\ 
  7995 & 2.70 & 63.84 & 61.68 & 1.15 & 16.23 & 34.77 & 0.75 & 33.82 & 49.72 & 25.12 & 8.35 & 6.58 & 3.16 & 1247.05 & 9.39 & 0.00 & 0.00 \\ 
  8034 & 1.77 & 4.08 & 7.36 & 1.13 & 0.00 & 276.15 & 0.10 & 104.89 & 58.44 & 5.83 & 34.03 & 4.37 & 4.48 & 713.97 & 5.44 & 0.00 & 1.00 \\ 
  8037 & 74.00 & 0.99 & 67.05 & 3.81 & 0.00 & 361.99 & 0.03 & 23.08 & 58.44 & 5.83 & 34.03 & 4.37 & 4.48 & 713.97 & 5.44 & 0.00 & 1.00 \\ 
  8058 & 1.59 & 8.52 & 6.24 & 1.20 & 0.00 & 273.43 & 0.28 & 189.09 & 58.44 & 5.83 & 34.03 & 4.37 & 4.48 & 713.97 & 5.44 & 0.00 & 1.00 \\ 
  8794 & 7.00 & 21.35 & 35.70 & 1.54 & 7.37 & 400.45 & 1.85 & 23.71 & 40.75 & 2.80 & 61.34 & 2.68 & 4.17 & 606.61 & 4.58 & 0.00 & 0.00 \\ 
  8883 & 6.40 & 9.01 & 76.36 & 1.51 & 0.03 & 535.46 & 0.00 & 68.02 & 51.67 & 23.34 & 13.99 & 6.28 & 3.12 & 1101.03 & 6.15 & 0.00 & 1.00 \\ 
  9068 & 14.60 & 4.25 & 87.91 & 1.26 & 0.00 & 336.82 & 0.17 & 94.64 & 47.92 & 24.18 & 6.59 & 5.88 & 2.87 & 1205.86 & 6.80 & 0.00 & 1.00 \\ 
  9078 & 6.10 & 4.68 & 59.66 & 1.83 & 4.72 & 399.28 & 3.90 & 0.00 & 58.44 & 5.83 & 34.03 & 4.37 & 4.48 & 713.97 & 5.44 & 0.00 & 0.00 \\ 
  9191 & 24.10 & 3.49 & 79.27 & 1.30 & 0.00 & 405.93 & 0.64 & 74.12 & 58.44 & 5.83 & 34.03 & 4.37 & 4.48 & 713.97 & 5.44 & 0.00 & 1.00 \\ 
  9320 & 2.91 & 8.02 & 49.26 & 2.12 & 4.61 & 309.87 & 0.04 & 74.69 & 47.95 & 8.32 & 29.33 & 5.89 & 3.94 & 833.54 & 9.01 & 1.00 & 0.00 \\ 
  9443 & 1.50 & 4.68 & 54.18 & 1.76 & 2.29 & 195.83 & 2.24 & 24.15 & 54.55 & 19.15 & 36.29 & 8.67 & 4.01 & 1037.07 & 8.17 & 1.00 & 0.00 \\ 
  9617 & 68.58 & 0.28 & 13.11 & 1.09 & 0.00 & 399.40 & 0.00 & 1.85 & 58.44 & 5.83 & 34.03 & 4.37 & 4.48 & 713.97 & 5.44 & 0.00 & 1.00 \\ 
  9797 & 8.50 & 11.69 & 15.68 & 1.48 & 7.98 & 385.99 & 0.37 & 9.53 & 40.75 & 2.80 & 61.34 & 2.68 & 4.17 & 606.61 & 4.58 & 1.00 & 0.00 \\ 
  9885 & 13.40 & 2.44 & 66.64 & 2.25 & 5.09 & 410.52 & 0.24 & 45.28 & 58.44 & 5.83 & 34.03 & 4.37 & 4.48 & 713.97 & 5.44 & 0.00 & 0.00 \\ 
  10231 & 25.91 & 3.42 & 72.33 & 1.96 & 4.70 & 385.27 & 0.69 & 0.00 & 50.38 & 8.03 & 2.60 & 2.92 & 2.90 & 689.37 & 3.46 & 0.00 & 0.00 \\ 
   \hline
\end{tabular}
}
\end{table}

\end{document}
